# Supplementary material for: The Glycine max Conserved Oligomeric Golgi (COG) Complex Functions During a Defense Response to Heterodera glycines
Source: Front Plant Sci. 2020 Nov 11;11:564495. doi: 10.3389/fpls.2020.564495 (PMC7686354; doi:10.3389/fpls.2020.564495)
Supplement: Supplementary Table 1 — PCR and RT-PCR primers used in the analysis. [file Table_1.XLSX]

## Sheet: Sheet1
SUPPLEMENTAL TABLE 1. The number of experimental and biological replicates pertaining to the transgenic and harpin effector experiments.
Figure 3	The female index (FI) of transgenic G. max.
	Genetic line	Biological Replicate 1 (number of transgenic lines*)	Biological Replicate 2 (number of transgenic lines*)	Biological Replicate 3 (number of transgenic lines*)
	COG1-1-OE	18	19	16
	COG1-2-OE	17	15	17
	COG2-1-OE	12	15	16
	COG2-2-OE	16	16	15
	COG3-1-OE	12	15	19
	COG3-2-OE	17	16	16
	COG4-1-OE	18	17	16
	COG4-2-OE	16	15	16
	COG5-1-OE	15	20	22
	COG5-2-OE	13	14	13
	COG6-1-OE	15	15	14
	COG6-2-OE	14	15	16
	COG7-1-OE	22	16	19
	COG7-2-OE	12	10	13
	COG8-1-OE	19	15	14
	COG8-2-OE	19	15	17
	pRAP15-ccdB (OE control)	25	20	16
	COG1-1-RNAi	25	24	22
	COG1-2-RNAi	15	13	16
	COG2-1-RNAi	18	20	21
	COG2-2-RNAi	24	23	24
	COG3-1-RNAi	23	25	21
	COG3-2-RNAi	20	18	21
	COG4-1-RNAi	14	20	23
	COG4-2-RNAi	18	19	19
	COG5-1-RNAi	22	23	19
	COG5-2-RNAi	11	10	13
	COG6-1-RNAi	19	23	22
	COG6-2-RNAi	14	13	24
	COG7-1-RNAi	25	21	23
	COG7-2-RNAi	21	21	25
	COG8-1-RNAi	15	16	20
	COG8-2-RNAi	15	16	20
	pRAP15-ccdB (RNAi control)	25	24	22
	* also used in statistical analysis as described in the Materials section and the Figure legend
Figure 4	The effect the expression of the COG genetic cassette has on root mass.
	Genetic line	Biological Replicate 1 (number of transgenic lines*)	Biological Replicate 2 (number of transgenic lines*)	Biological Replicate 3 (number of transgenic lines*)
	COG1-1-OE	18	19	16
	COG1-2-OE	17	15	17
	COG2-1-OE	12	15	16
	COG2-2-OE	16	16	15
	COG3-1-OE	12	15	19
	COG3-2-OE	17	16	16
	COG4-1-OE	18	17	16
	COG4-2-OE	16	15	16
	COG5-1-OE	15	20	22
	COG5-2-OE	13	14	13
	COG6-1-OE	15	15	14
	COG6-2-OE	14	15	16
	COG7-1-OE	22	16	19
	COG7-2-OE	12	10	13
	COG8-1-OE	19	15	14
	COG8-2-OE	19	15	17
	pRAP15-ccdB (OE control)	25	20	16
	COG1-1-RNAi	25	24	22
	COG1-2-RNAi	15	13	16
	COG2-1-RNAi	18	20	21
	COG2-2-RNAi	24	23	24
	COG3-1-RNAi	23	25	21
	COG3-2-RNAi	20	18	21
	COG4-1-RNAi	14	20	23
	COG4-2-RNAi	18	19	19
	COG5-1-RNAi	22	23	19
	COG5-2-RNAi	11	10	13
	COG6-1-RNAi	19	23	22
	COG6-2-RNAi	14	13	24
	COG7-1-RNAi	25	21	23
	COG7-2-RNAi	21	21	25
	COG8-1-RNAi	15	16	20
	COG8-2-RNAi	15	16	20
	pRAP15-ccdB (RNAi control)	25	24	22
	* also used in statistical analysis as described in the Materials section and the Figure legend
Figure 5	Treatment of G. max seeds with the bacterial effector harpin a/b results in the induction of COG gene expression.
	Treatment	number of independent biological replicates that RNA was isolated from for qRT-PCR*
	harpin a/b	3
	control	3
	* also used in statistical analysis as described in the Materials section and the Figure legend
Figure 6	Syntaxin 31 expression in the transgenic COG lines.
	Transgenic line (RNA sample)	number of independent biological replicates that RNA was isolated from for qRT-PCR*
	COG1-2-OE	3
	COG2-2-OE	3
	COG3-1-OE	3
	COG4-2-OE	3
	COG5-1-OE	3
	COG6-1-OE	3
	COG8-1-OE	3
	* also used in statistical analysis as described in the Materials section and the Figure legend
