# Supplementary material for: The Glycine max Conserved Oligomeric Golgi (COG) Complex Functions During a Defense Response to Heterodera glycines
Source: Front Plant Sci. 2020 Nov 11;11:564495. doi: 10.3389/fpls.2020.564495 (PMC7686354; doi:10.3389/fpls.2020.564495)
Supplement: Supplementary Table 2 — Number of experimental and biological replicates employed in the analysis. [file Table_2.XLSX]

## Sheet: Sheet1
TABLE 2. Experimental and biological replicates in FI analysis (Figure 3).
	Biological Replicates
Genetic line	Replicate 1	Replicate 2	Replicate 3	Total
COG1-1-OE	n = 18*	19	16	35
COG1-2-OE	17	15	17	49
COG2-1-OE	12	15	16	43
COG2-2-OE	16	16	15	47
COG3-1-OE	12	15	19	46
COG3-2-OE	17	16	16	49
COG4-1-OE	18	17	16	51
COG4-2-OE	16	15	16	47
COG5-1-OE	15	20	22	57
COG5-2-OE	13	14	13	40
COG6-1-OE	15	15	14	44
COG6-2-OE	14	15	16	45
COG7-1-OE	22	16	19	57
COG7-2-OE	12	10	13	35
COG8-1-OE	19	15	14	48
COG8-2-OE	19	15	17	51
pRAP15-ccdB (OE control)	25	20	16	61
COG1-1-RNAi	25	24	22	71
COG1-2-RNAi	15	13	16	44
COG2-1-RNAi	18	20	21	59
COG2-2-RNAi	24	23	24	71
COG3-1-RNAi	23	25	21	69
COG3-2-RNAi	20	18	21	59
COG4-1-RNAi	14	20	23	57
COG4-2-RNAi	18	19	19	56
COG5-1-RNAi	22	23	19	64
COG5-2-RNAi	11	10	13	34
COG6-1-RNAi	19	23	22	64
COG6-2-RNAi	14	13	24	51
COG7-1-RNAi	25	21	23	69
COG7-2-RNAi	21	21	25	67
COG8-1-RNAi	15	16	20	51
COG8-2-RNAi	15	16	20	51
pRAP17-ccdB (RNAi control)	25	24	22	71
* experimental replicate count for each biological replicate
